# Supplementary material for: Real Life Clinical Impact of Antimicrobial Stewardship Actions on the Blood Culture Workflow from a Microbiology Laboratory
Source: Antibiotics (Basel). 2021 Dec 9;10(12):1511. doi: 10.3390/antibiotics10121511 (PMC8698396; doi:10.3390/antibiotics10121511)
Supplement: Supplementary file 1 [file antibiotics-10-01511-s001.zip]

Archive with 1 entries (1 files):
- antibiotics-1454871-supplementary.pdf
